# Supplementary material for: The Association of Health Literacy with Intention to Vaccinate and Vaccination Status: A Systematic Review
Source: Vaccines (Basel). 2022 Oct 29;10(11):1832. doi: 10.3390/vaccines10111832 (PMC9692286; doi:10.3390/vaccines10111832)
Supplement: Supplementary file 1 [file vaccines-10-01832-s001.zip]

Archive with 1 entries (1 files):
- vaccines-1979390-supplementary.pdf
